# Supplementary material for: Pollinator Foraging Adaptation and Coexistence of Competing Plants
Source: PLoS One. 2016 Aug 9;11(8):e0160076. doi: 10.1371/journal.pone.0160076 (PMC4978411; doi:10.1371/journal.pone.0160076)
Supplement: S1 File — (ZIP) [file pone.0160076.s002.zip]

Archive with 12 entries (11 files):
- code/
- code/odesystem.m
- code/u1ess_vs_p2.m
- code/test_replicator.m
- code/grid_scenario1.m
- code/grid_scenario2.m
- code/coex_init_plants_pref.m
- code/test_fixed.m
- code/README.md
- code/coex_init_plants_pol.m
- code/ppmodule.ode
- code/best_resp_u.m
