# Supplementary material for: Pollinator Foraging Adaptation and Coexistence of Competing Plants
Source: PLoS One. 2016 Aug 9;11(8):e0160076. doi: 10.1371/journal.pone.0160076 (PMC4978411; doi:10.1371/journal.pone.0160076)
Supplement: S1 File — (ZIP) [file pone.0160076.s002.zip › code/README.md]

Pollinator foraging adaptation the coexistence of competing plants
==================================================================

This folder contains the code used for the figures and simulations.

-  ppmodule.ode: XPPAUT file used to generate the bifurcation plots

-  best_resp_u.m: MATLAB function that calculates the ESS

-  u1ess_vsp2.m: MATLAB script that plots the ESS

-  odesystem.m: MATLAB odefile, integrates the model equations

-  test_fixed.m: MATLAB script that calls 'odesystem'

-  test_replicator.m: MATLAB script that calls 'odesystem'

-  grid_scenario1.m: MATLAB parallel simulation script for scenario 1

-  grid_scenario2.m: MATLAB parallel simulation script for scenario 2

-  coex_init_plants_pol.m: MATLAB script plot panels for scenario 1

-  coex_init_plants_pref.m: MATLAB script plot panels for scenario 2

[Tomás A. Revilla](tomrevilla@gmail.com)
