# Supplementary material for: Pollinator Foraging Adaptation and Coexistence of Competing Plants
Source: PLoS One. 2016 Aug 9;11(8):e0160076. doi: 10.1371/journal.pone.0160076 (PMC4978411; doi:10.1371/journal.pone.0160076)
Supplement: S1 File — (ZIP) [file pone.0160076.s002.zip › code/ppmodule.ode]

# 2 plants - 1 pollinator module
# ------------------------------
#
# XPPAUT file for the bifurcation analysis with fixed pollinator preferences.
#

# Parameters
par r1=0.1
par r2=0.1
par e1=0.2
par e2=0.1
par m1=0.01
par m2=0.01
par d=0.1
par c=0.4
par K=50
par a1=0.4
par a2=0.4
par b1=0.1
par b2=0.1
par w1=0.25
par w2=0.25
par u=0.5

# Initial values
init P1=25
init P2=25
init N=25

# Settings
@ dt=0.001 bound=10000 total=1000
@ yp1=P1 yp2=P2 yp3=N
@ ylo=0 yhi=100 xhi=1000 nout=2000 nplot=3

# Equations
dP1/dt= ( r1*a1 * u * b1*N*(1 - (P1+c*P2)/K)/(w1+  u * b1*N) -m1)*P1
dP2/dt= ( r2*a2*(1-u)*b2*N*(1 - (P2+c*P1)/K)/(w2+(1-u)*b2*N) -m2)*P2
dN/dt= ( e1*a1*u*b1*P1/(w1+u*b1*N) + e2*a2*(1-u)*b2*P2/(w2+(1-u)*b2*N) -d)*N

done
